# Supplementary material for: The expression and function of KCNQ potassium channels in human chorionic plate arteries from women with normal pregnancies and pre-eclampsia
Source: PLoS One. 2018 Mar 26;13(3):e0192122. doi: 10.1371/journal.pone.0192122 (PMC5868761; doi:10.1371/journal.pone.0192122)
Supplement: S1 File — (XLSX) [file pone.0192122.s001.xlsx]

## Sheet: Sheet1
grouping(normotensive=NC,preeclampsia=PE	serial number of samples	maternal age	primipare,YorN	systolic blood	diastolic blood	proteinuria,g/L	gestational weeks	Cesarean section(Y or N)	Birth weight（g）
PE	1	27	N	152	108	0.842	37+6	Y	3780
PE	2	35	Y	154	83	0.915	36	Y	2200、2400
PE	3	19	Y	156	100	4.867	36+6	Y	2170
PE	4	27	Y	192	118	3.742	27+1	N	2050
PE	5	31	N	177	116	3.545	35+2	N	1240
PE	6	30	N	181	125	5.888	36+	Y	2100
PE	7	36	N	164	110	0.141	39	Y	2700
PE	8	35	N	193	140	5.713	39+2	Y	2200
PE	9	29	Y	154	99	5.586	40+4	N	2930
PE	10	41	N	205	121	1.254	36	Y	3140
PE	11	38	N	172	111	0.261	36+3	Y	2300
PE	12	21	Y	152	99	0.94	40+5	Y	5120
PE	13	29	N	156	97	2.775	36+4	Y	2330
PE	14	22	Y	157	113	7.755	35	Y	2700、1900
PE	15	40	N	188	136	9.687	33+3	N	1100
PE	16	41	N	180	109	3.394	38	Y	3220
PE	17	25	N	159	102	4.164	37+1	N	2260
PE	18	24	Y	167	77	7.243	37+4	Y	2120
NC	1	28	N	118	99	0.023	38+6	Y	3400
NC	2	34	N	101	66	0.018	39+5	Y	3350
NC	3	30	N	117	69	0.028	39+4	N	3250
NC	4	27	Y	126	67	0.067	40+3	N	3400
NC	5	30	Y	118	74	0.142	40	N	3700
NC	6	25	N	116	75	0.053	40+3	Y	2700
NC	7	28	N	104	70	0.046	40	Y	2850
NC	8	29	Y	114	75	0.081	40+1	Y	3900
NC	9	24	Y	110	73	0.074	39+2	Y	3500
NC	10	34	N	129	85	0.024	39+3	Y	3000
NC	11	25	Y	121	88	0.019	40	N	3300
NC	12	34	N	119	68	0.231	40+3	Y	3180
NC	13	29	Y	116	70	0.025	39+3	Y	2610
NC	14	20	Y	115	80	0.037	39	N	2900
NC	15	29	Y	97	75	0.084	41+4	Y	3450
NC	16	26	Y	98	63	0.182	40	Y	3700
NC	17	22	Y	120	74	0.028	38+1	Y	3680
NC	18	31	Y	120	89	0.067	39+3	Y	3430
NC	19	28	N	104	74	0.043	38+6	Y	4180
NC	20	33	Y	132	83	0.036	40+5	Y	3690
PE	19	33	Y	187	125	11.013	35+3	Y	2340
PE	20	21	Y	168	115	0.261	38+3	N	3220
PE	21	44	N	174	117	2.246	33+5	Y	1320
PE	22	30	N	192	127	3.679	35+	Y	2070
PE	23	37	N	170	112	0.975	36+	N	2170
PE	24	29	N	174	116	2.54	34+3	N	2400
PE	25	25	N	165	102	0.635	40+2	Y	2700
PE	26	23	Y	152	105	2.668	40+3	Y	2980
