# Supplementary material for: The expression and function of KCNQ potassium channels in human chorionic plate arteries from women with normal pregnancies and pre-eclampsia
Source: PLoS One. 2018 Mar 26;13(3):e0192122. doi: 10.1371/journal.pone.0192122 (PMC5868761; doi:10.1371/journal.pone.0192122)
Supplement: S2 File — The percentage changes of CPAs basic tension from Normotensive vs. DMSO (Fig 1B) and Normotensive vs. preeclampsia (Fig 1C). (XLSX) [file pone.0192122.s002.xlsx]

## Sheet: Sheet1
		percentage change of CPAs basic tension(Fig.1B) from Normotensive vs. DMSO
		XE991(%)						DMSO(%)
	concentration(mol/L)	10-7	10-6	10-5	5x10-5	10-4		10-7	10-6	10-5	5x10-5	10-4
	n1	1.29	1.52	17.11	36.12	19.65		11.76	10.84	11.97	12.78	14.35
	n2	11.71	2.06	44.16	55.67	37.12		0.42	-1.4	-2.72	-1.74	-1.65
	n3	-0.85	-3.04	11.89	26.87	20.31		-2.19	-4.55	-6.7	-4.67	-5.87
	n4	1.01	17.8	70.08	65.12	31.36		-1.64	-4.45	-6.16	-7.21	-9.35
	n5	5.6	13.34	35.91	43.12	45.67		4.21	-0.93	-3.68	-4.07	-6.58
	n6	0.12	15.28	79.45	80.12	56.74		-3.5	-4.61	-4.1	-3.09	-2.17
	n7	-2.53	3.95	17.1	39.45	40.45		8.35	9.54	10.32	9.87	11.23
	n8	1.17	9.02	22.8	55.69	31.65		0.01	-1.32	-2.43	-1.77	-2.14
	n9	-1.05	11.47	49.48	43.36	34.01		-1.87	-4.63	-5.98	-4.37	-5.36
	n10	1.5	10.61	33.78	41.16	32.15		-2.45	-4.86	-6.21	-4.87	-6.52
		percentage change of CPAs basic tension(Fig.1C) from Normotensive vs. preeclampsia
			NP(%)						PE（%）				DMSO（%）
	concentration(mol/L)		10-6	10-5	5x10-5				10-6	10-5	5x10-5		10-6	10-5	5x10-5
		n1	1.52	17.11	36.12				-9.31	-4.19	0.1		10.84	11.97	12.78
		n2	2.06	44.16	55.67				-4.21	6.82	-2.35		-1.4	-2.72	-1.74
		n3	-3.04	11.89	26.87				-0.62	7.06	0.02		-4.55	-6.7	-4.67
		n4	17.8	70.08	65.12				1.32	20.7	2.31		-4.45	-6.16	-7.21
		n5	13.34	35.91	43.12				-2.01	-1.12	-0.45		-0.93	-3.68	-4.07
		n6	15.28	79.45	80.12				2.31	17.95	1.25		-4.61	-4.1	-3.09
		n7	3.95	17.1	39.45				4.56	12.07	0.21		9.54	10.32	9.87
		n8	9.02	22.8	55.69				-3.13	1.36	3.12		-1.32	-2.43	-1.77
		n9	11.47	49.48	43.36				-3.24	8.37	-0.14		-4.63	-5.98	-4.37
		n10	10.61	33.78	41.16				-0.12	15.78	0.03		-4.86	-6.21	-4.87
