# Supplementary material for: The expression and function of KCNQ potassium channels in human chorionic plate arteries from women with normal pregnancies and pre-eclampsia
Source: PLoS One. 2018 Mar 26;13(3):e0192122. doi: 10.1371/journal.pone.0192122 (PMC5868761; doi:10.1371/journal.pone.0192122)
Supplement: S3 File — The contraction percentages of U46619 in the presence and absence of XE991 (10–5 M/L) on CPAs from normotensive (Fig 2C) and preeclampsia (Fig 2D). (XLSX) [file pone.0192122.s003.xlsx]

## Sheet: Sheet1
	Contraction percentage of U46619 in the presence and absence of XE991 in CPAs from Normotensive (10-5 M/L)(Fig.2C)
			concentration of U46619(mol/L)(%)
	number	grouping	10-10	10-9	10-8	10-7	10-6	3X10-6
	n1	-XE991	-1.35	14.08	112.4	158.64	177.99	367.35
	n2	-XE991	-11.32	50.55	203.32	262.39	284.19	247.91
	n3	-XE991	-2.93	1.06	51.19	104.88	117.45	303.14
	n4	-XE991	6.87	31.19	158.28	228.06	256.72	308.31
	n5	-XE991	5.67	9.13	123.61	230.55	297.56	247.65
	n6	-XE991	3.14	3.54	133.15	302.67	324.1	340.21
	n7	-XE991	-3.55	5.61	85.69	222.42	241.32	239.25
	n8	-XE991	-4.87	26.33	124.44	328.45	356.21	183.74
	n9	-XE991	-1.78	-5.24	62.97	173.19	232.42	272.87
	n10	-XE991	-8.36	-9.6	214.07	369.06	381.24	118.88
	n1	+XE991	105.36	146.94	265.31	398.04	421.12	432.43
	n2	+XE991	43.03	65.4	170.36	267.69	298.32	256.54
	n3	+XE991	9.36	25.37	139.39	355.13	365.34	358.41
	n4	+XE991	41.19	80.66	262.42	340.21	353.21	304.63
	n5	+XE991	43.56	98.45	279.41	349.35	347.96	387.24
	n6	+XE991	4	91.7	251.7	381.32	397.23	372.31
	n7	+XE991	-11.2	-2.42	170.66	284.35	346.54	352.47
	n8	+XE991	0.06	10.87	165.16	273.15	326.38	331.34
	n9	+XE991	28.12	31.37	136.06	361.2	347.41	285.14
	n10	+XE991	2.38	7.72	288.84	254.13	303.2	325.57
	n1	DMSO	11.76	10.84	11.97	12.78	14.35	15.21
	n2	DMSO	0.42	-1.4	-2.72	-1.74	-1.65	-1.47
	n3	DMSO	-2.19	-4.55	-6.7	-4.67	-5.87	-6.12
	n4	DMSO	-1.64	-4.45	-6.16	-7.21	-9.35	-8.67
	n5	DMSO	4.21	-0.93	-3.68	-4.07	-6.58	-6.24
	n6	DMSO	-3.5	-4.61	-4.1	-3.09	-2.17	-3.15
	n7	DMSO	8.35	9.54	10.32	9.87	11.23	12.01
	n8	DMSO	0.01	-1.32	-2.43	-1.77	-2.14	-1.58
	n9	DMSO	-1.87	-4.63	-5.98	-4.37	-5.36	-4.69
	n10	DMSO	-2.45	-4.86	-6.21	-4.87	-6.52	-4.69
	Contraction percentage of U46619 in the presence and absence of XE991 in CPAs from preeclampsia(10-5 M/L)(Fig.2D)
			concentration of U46619(mol/L)(%)
	number	grouping	10-8	10-7	10-6
	n1	-XE991	176.24	204.09	216.26
	n2	-XE991	125.81	223.52	305.44
	n3	-XE991	153.84	255.76	268.58
	n4	-XE991	150.23	239.79	259.91
	n5	-XE991	162.97	193.19	212.42
	n6	-XE991	162.4	178.64	207.99
	n7	-XE991	214.32	322.39	354.19
	n8	-XE991	199.45	260.93	273.84
	n9	-XE991	184.52	242.67	321.51
	n10	-XE991	158.21	246.97	267.84
	n1	+XE991	216.02	241.39	248.38
	n2	+XE991	153.58	282.98	312.82
	n3	+XE991	162.71	260.93	280.88
	n4	+XE991	180.3	247.32	271.5
	n5	+XE991	203.14	236.84	239.47
	n6	+XE991	168.34	265.71	273.21
	n7	+XE991	164.35	276.31	301.54
	n8	+XE991	278.92	326.52	314.21
	n9	+XE991	175.11	214.29	237.81
	n10	+XE991	186.28	243.15	247.35
