# Supplementary material for: The expression and function of KCNQ potassium channels in human chorionic plate arteries from women with normal pregnancies and pre-eclampsia
Source: PLoS One. 2018 Mar 26;13(3):e0192122. doi: 10.1371/journal.pone.0192122 (PMC5868761; doi:10.1371/journal.pone.0192122)
Supplement: S4 File — The Percentage changes of each Kv7 activator(10–9~10–4mol/L) to U46619(10–7mol/L) induced-contraction in chorionic plate artery from normotensive women(Fig 3B and 3C and Fig 4B–4G). (XLSX) [file pone.0192122.s004.xlsx]

## Sheet: Sheet1
	Percentage changes of each Kv7 activator(10-9～10-4mol/L) to U46619(10-7mol/L) induced-contraction in chorionic plate artery from normotensive women(Fig.3B-C and Fig.4B-G)
			concentration of Kv7 activators(mol/L)（%）
	number	grouping	10-9	10-8	10-7	10-6	10-5	10-4
	n1	BMS-204352	98.01	96.8	95.07	90.65	87.67	82.17
	n2	BMS-204352	99.66	98.9	94.68	91.25	88.61	38.42
	n3	BMS-204352	101.44	100.44	97.43	97.12	51.97	36.07
	n4	BMS-204352	100.5	96.91	95.79	94.24	92.22	39.43
	n5	BMS-204352	98.1	96.01	88.87	79.84	65.92	28.23
	n6	BMS-204352	96.55	94.97	90.68	85.01	75.47	28
	n7	BMS-204352	99.75	98.74	96.43	90.15	86.53	42.11
	n8	BMS-204352	100.14	100.21	95.44	94.18	53.42	34.57
	n9	BMS-204352	97.13	96.84	94.15	87.35	67.31	32.17
	n1	Retigabine	98.74	94.51	87.52	81.63	67.56	45.21
	n2	Retigabine	105.74	104.82	97.65	92.16	61.35	65.47
	n3	Retigabine	95.47	93.2	89.25	83.57	72.1	53.53
	n4	Retigabine	89.57	82.21	78.03	75.86	60.78	41.36
	n5	Retigabine	98.07	94.18	92.08	88.95	71.21	38.81
	n6	Retigabine	97.84	88.92	86.45	79.73	66.9	41.16
	n7	Retigabine	97.11	90.4	87.31	83.91	75.35	59.73
	n8	Retigabine	101.57	102.96	98.25	93.6	90.55	68.43
	n9	Retigabine	102.1	104.33	105.92	105.77	103.05	80.87
	n10	Retigabine	104.37	102.54	98.31	90.63	73.14	52.17
	n1	ICA-27243	102.1	100.96	102.26	102.07	100.27	87.98
	n2	ICA-27243	101.6	103.85	105.62	106.57	105.36	86.45
	n3	ICA-27243	98.6	97.77	96.7	94.87	92.13	75.38
	n4	ICA-27243	102.87	104.46	103.03	99.73	92.24	67.53
	n5	ICA-27243	99.13	98.97	95.7	90.1	85.96	63.86
	n6	ICA-27243	102.34	101.28	98.4	96.1	90.76	71.81
	n7	ICA-27243	102.2	112.69	110.46	114.1	108.46	82.35
	n8	ICA-27243	98.14	98.72	99.35	97.76	96.58	65.37
	n9	ICA-27243	103.21	105.14	100.37	98.64	91.63	76.52
	n10	ICA-27243	101.37	104.52	103.84	102.61	98.39	83.67
	n1	ML-277	98.77	97.51	92.4	92.1	87.54	76.5
	n2	ML-277	101.35	108.26	105.64	100.23	91.17	81.23
	n3	ML-277	102.82	96.91	95.99	92.87	85.26	76.53
	n4	ML-277	98.26	94.78	94.86	96.42	93.64	87.79
	n5	ML-277	94.18	86.78	81.32	79.42	68.06	63.46
	n6	ML-277	104.32	110.66	115.75	103.19	87.8	79.38
	n7	ML-277	94.06	82.71	81.03	73.68	69.96	65.39
	n8	ML-277	102.35	103.64	103.87	97.23	93.5	89.45
	n9	ML-277	97.94	100.16	90.71	85.53	82.91	69
	n10	ML-277	103.29	101.91	102.5	100.57	100.7	84.95
	n1	DMSO	99.49	98.4	97.35	95.96	93.3	89.07
	n2	DMSO	98.77	96.45	94.23	90.78	85.54	80.96
	n3	DMSO	93.6	91.23	87.73	84.38	82.76	79.82
	n4	DMSO	98.23	96.35	94.38	90.79	84.37	79.73
	n5	DMSO	98.77	97.51	92.4	92.1	87.54	82.5
	n6	DMSO	98.3	98.61	96.79	95.15	91.17	89.56
	n7	DMSO	102.82	96.91	95.99	92.87	85.26	66.53
	n8	DMSO	98.26	94.78	94.86	96.42	93.64	87.79
	n9	DMSO	94.18	86.78	81.32	76.42	62.06	38.46
	n10	DMSO	97.22	97.66	95.75	92.19	87.8	79.38
