# Supplementary material for: The expression and function of KCNQ potassium channels in human chorionic plate arteries from women with normal pregnancies and pre-eclampsia
Source: PLoS One. 2018 Mar 26;13(3):e0192122. doi: 10.1371/journal.pone.0192122 (PMC5868761; doi:10.1371/journal.pone.0192122)
Supplement: S5 File — The Percentage changes of each Kv7 activator(10–9~10–4mol/L) to U46619(10–7mol/L) induced-contraction in chorionic plate arteries from preeclampsia women(Fig 4B–4G). (XLSX) [file pone.0192122.s005.xlsx]

## Sheet: Sheet1
	Percentage changes of each Kv7 activator(10-9～10-4mol/L) to U46619(10-7mol/L) induced-contraction in chorionic plate artery from preeclampsia women(Fig.4B-G)
				concentration of Kv7 activators(mol/L)（%）
		number	grouping	10-9	10-8	10-7	10-6	10-5	10-4
		n1	BMS-204352	101.57	102.3	103.77	104.19	104.29	92.46
		n2	BMS-204352	102.6	102.69	101.73	100.69	99.64	98.38
		n3	BMS-204352	95.95	94.59	93.54	93.43	92.61	70.4
		n4	BMS-204352	104.46	107.13	108.27	108.5	107.28	99.28
		n5	BMS-204352	108.44	109.23	105.52	98.27	85.63	77.04
		n6	BMS-204352	103.72	105.45	106.38	108.56	108.36	105.29
		n7	BMS-204352	100.35	102.11	102.69	104.63	107.49	86.64
		n8	BMS-204352	104.42	104.82	109.76	102.82	98.82	88.95
		n9	BMS-204352	115.65	116.43	120.86	126.81	122.27	111.67
		n1	Retigabine	101.67	100.92	97.84	92.82	78.66	63.79
		n2	Retigabine	97.02	98.02	94.68	90.38	66.64	53.39
		n3	Retigabine	96.84	96.49	87.36	86.1	56.77	45.62
		n4	Retigabine	102.31	104.51	100.35	96.57	89.21	73.52
		n5	Retigabine	98.52	97.24	96.57	91.65	85.31	64.68
		n6	Retigabine	103.21	103.65	98.67	95.34	90.65	68.31
		n7	Retigabine	106.46	105.82	104.62	104.15	81.43	68.27
		n8	Retigabine	98.78	97.23	95.59	94.19	79.56	65.54
		n9	Retigabine	102.01	102.83	100.95	98.92	94.5	75.63
		n10	Retigabine	99.86	99.34	97.03	91.19	83.35	57.45
		n11	Retigabine	104.69	105.99	105.73	103.65	98.57	72.08
		n12	Retigabine	101.05	100.48	98.38	96.4	85.94	61.1
		n13	Retigabine	102.65	103.89	103.94	100.67	96.63	69.55
		n14	Retigabine	101.18	101.4	99.57	98.28	83.14	69.71
		n1	ICA-27243	96.08	90.83	80.88	79.41	67.39	33.63
		n2	ICA-27243	96.3	93.87	94.24	88.37	82.56	57.71
		n3	ICA-27243	102.67	106.12	104.35	100.79	89.53	72.54
		n4	ICA-27243	102.03	104.81	106.04	102.92	90.17	53.55
		n5	ICA-27243	100.29	99.23	102.41	96.21	92.05	65.74
		n6	ICA-27243	100.63	101.14	97.66	93.99	85.68	35.4
		n7	ICA-27243	91.9	92.47	92.79	92.22	89.24	55.16
		n8	ICA-27243	99.87	99.52	101.55	97.61	90.63	38.15
		n9	ICA-27243	100.2	102.67	101.26	96.67	87.89	59.18
		n10	ICA-27243	102.7	103.72	101.39	99.44	92.66	56.97
		n1	ML-277	108.35	106.26	114.62	103.52	100.24	88.24
		n2	ML-277	106.56	104.59	99.87	95.47	88.31	76.65
		n3	ML-277	97.56	92.62	88.34	83.53	74.33	67.14
		n4	ML-277	98.38	95.34	90.68	85.31	71.04	63.65
		n5	ML-277	103.76	100.34	93.58	84.25	76.51	69.57
		n6	ML-277	104.37	101.26	96.36	98.67	90.17	83.36
		n7	ML-277	97.19	95.36	92.96	88.65	82.34	72.05
		n8	ML-277	103.82	95.64	85.61	82.13	71.21	63.54
		n9	ML-277	100.21	102.37	95.56	89.27	81.06	73.67
		n10	ML-277	96.84	98.89	84.17	80.35	74.38	66.62
		n1	DMSO	103.24	100.24	96.37	90.34	86.58	75.28
		n2	DMSO	96.58	97.51	95.51	81.52	76.61	69.51
		n3	DMSO	102.68	94.57	93.41	90.27	86.35	75.36
		n4	DMSO	100.54	97.68	94.68	92.38	87.24	80.57
		n5	DMSO	99.53	98.14	98.2	93.48	88.61	83.62
		n6	DMSO	96.57	99.59	95.63	88.54	83.51	79.35
		n7	DMSO	98.3	96.68	94.34	87.51	85.27	78.51
		n8	DMSO	103.45	99.21	95.25	90.32	88.72	82.34
		n9	DMSO	98.37	100.35	99.32	99.68	95.36	83.29
		n10	DMSO	101.14	97.35	100.14	102.58	103.21	102.48
