# Supplementary material for: The expression and function of KCNQ potassium channels in human chorionic plate arteries from women with normal pregnancies and pre-eclampsia
Source: PLoS One. 2018 Mar 26;13(3):e0192122. doi: 10.1371/journal.pone.0192122 (PMC5868761; doi:10.1371/journal.pone.0192122)
Supplement: S6 File — The relative expression quantity of mRNA (Fig 5A) and protein (Fig 5B) of KCNQ genes (normotensive = NP, preeclampsia = PE). (XLSX) [file pone.0192122.s006.xlsx]

## Sheet: Sheet1
		relative expression quantity of mRNA of KCNQ genes (normotensive=NC,preeclampsia=PE)(Fig.5A)
	number	NC-KCNQ1	NC-KCNQ2	NC-KCNQ3	NC-KCNQ4	NC-KCNQ5		number	PE-KCNQ1	PE-KCNQ2	PE-KCNQ3	PE-KCNQ4	PE-KCNQ5
	N1	1.09785	1.01607	1.036	0.9139	0.987598		N1	1.1268	0.997011	1.71501	0.1124	0.104638
	N2	1.16173	1.04369	1.07031	1.0689	1.1968		N2	1.16274	1.10043	1.80802	0.1217	0.10075
	N3	1.1319	1.04278	1.01294	1.0179	1.01118		N3	1.15168	0.972056	1.77818	0.1165	0.121729
	N4	1.11422	1.01838	1.0197	1.0492	1.02872		N4	1.02547	1.02583	1.84261	0.1134	0.115038
	N5	1.12987	1.0065	1.02931	1.0569	1.0283		N5	1.11566	0.938413	1.80348	0.1105	0.11254
	N6	1.13016	1.04973	1.01989	1.0768	0.989328		N6	1.12852	0.952437	1.6507	0.1002	0.116706
	N7	1.11953	1.00273	1.07092	1.03104	1.02832		N7	1.0461	1.05334	1.86483	0.1261	0.124827
	N8	1.12294	1.01893	1.03257	0.948466	1.01818		N8	1.12302	0.957458	1.72956	0.131	0.119265
	N9	1.09079	0.993829	1.06136	1.0475	1.01898		N9	1.12305	1.01215	1.72435	0.1042	0.136515
	N10	1.04487	1.0495	1.01711	1.0267	1.02947		N10	0.980611	1.07355	1.65354	0.101	0.126005
	N11	1.13983	1.04528	1.03684	1.05321	1.0276		N11	1.13831	1.04649	1.72198	0.136	0.115759
	N12	1.09051	0.969813	1.00338	1.03385	0.990408		N12	1.03715	0.979362	1.64165	0.1003	0.110886
	N13	1.06159	1.01199	1.05289	0.967997	1.02863		N13	1.16245	1.00186	1.77694	0.1046	0.112665
	N14	1.17116	0.988592	1.00926	1.01989	1.00898		N14	1.08581	0.865423	1.74664	0.1047	0.0822843
								N15	1.11741	1.01485	1.71473	0.1014	0.0997171
								N16	1.0984	0.99891	1.73239	0.1183	0.11118
								N17	1.10061	0.981889	1.6121	0.1013	0.091246
								N18	1.14558	0.97007	1.69783	0.0992	0.0961768
	relative expression quantity of protein of KCNQ genes (normotensive=NC,preeclampsia=PE)(Fig.5B)
	number	NC-KCNQ3	NC-KCNQ4	NC-KCNQ5				number	PE-KCNQ3	PE-KCNQ4	PE-KCNQ5
	N1	0.135285	0.542253	0.596732				N1	0.433332	0.31955	0.29255
	N2	0.217844	0.662603	0.565419				N2	0.505349	0.238115	0.184143
	N3	0.168182	0.652927	0.54885				N3	0.545843	0.318898	0.351557
	N4	0.227346	0.59731	0.593959				N4	0.532184	0.197193	0.205935
	N5	0.185437	0.636254	0.587654				N5	0.526218	0.285143	0.31526
	N6	0.209851	0.588621	0.573672				N6	0.493527	0.258234	0.21538
